# Supplementary material for: O-GlcNAcylation mediates the control of cytosolic phosphoenolpyruvate carboxykinase activity via Pgc1α
Source: PLoS One. 2017 Jun 23;12(6):e0179988. doi: 10.1371/journal.pone.0179988 (PMC5482481; doi:10.1371/journal.pone.0179988)
Supplement: S1 Table — (XLSX) [file pone.0179988.s001.xlsx]

## Sheet: Hoja1
S1 Table. Posterior mean estimate and Bayesian posterior probability of the additive effects of Pgc1α c.T1378A and Pck1c.A2456C of all analyzed traits. SD = Standard deviation; A1 = Additive effect of Pgc1α; A2 = Additive effect of Pck1; PSD = Posterior standard deviation; P = Bayesian probability above zero; IMF = Intramuscular Fat Content; MUFA= Monounsaturated Fatty Acids; PUFA = Polyunsaturat…
Trait	Mean	SD	A1 Pgc1a (PSD)	P	A2 Pck1 (PSD)	P	A1xA2 (PSD)	P
Backfat thickness (mm)	19.8469	5.78499	0.424 (0.497)	0.196797	0.873 (0.582)	0.0668072	-1.626 (0.744)	0.985573
Carcass yield (%)	78.0146	3.22554	-0.062 (0.331)	0.574292	0.562 (0.376)	0.0674989	-0.447 (0.508)	0.810549
Yield after airing (%)	76.3119	3.14177	0.039 (0.334)	0.453523	0.730 (0.376)	0.0260995	-0.510 (0.514)	0.839454
Noble parts yield (%)	43.3224	4.99698	-0.286 (0.183)	0.940955	-0.262 (0.211)	0.892827	0.417(0.284)	0.07101
Loin (%)	5.73275	0.66948	-0.061 (0.070)	0.80824	-0.051 (0.081)	0.735532	0.097 (0.106)	0.180071
Tenderloin (%)	0.769785	0.101701	0.014 (0.010)	0.0807567	0.005 (0.011)	0.324718	0.007 (0.015)	0.320369
Ham (%)	25.8578	1.2672	-0.045 (0.117)	0.649739	-0.121 (0.135)	0.814953	0.396 (0.179)	0.0134733
Shoulder (%)	15.1821	0.793738	-0.072 (0.077)	0.825123	-0.176 (0.089)	0.976009	0.247 (0.117)	0.0173814
Belly (%)	6.63017	1.23307	0.052 (0.113)	0.322695	-0.048 (0.131)	0.642971	-0.337 (0.173)	0.974291
Lard (%)	12.2307	1.85721	0.105 (0.185)	0.285164	0.263 (0.214)	0.109541	-0.486 (0.291)	0.95255
Ribs (%)	6.76562	0.899721	-0.101 (0.092)	0.86386	-0.125 (0.107)	0.878642	-0.353 (0.146)	0.992193
Whole ham fat (%)	19.173	3.63792	0.398 (0.346)	0.125012	0.408 (0.399)	0.153259	-0.826 (0.542)	0.936244
Muscle ham (%)	64.9624	3.55369	-0.340 (0.331)	0.847835	-0.541 (0.383)	0.921103	0.224 (0.519)	0.333016
Bones ham (%)	15.8646	1.98635	-0.058 (0.197)	0.61578	0.122 (0.228)	0.296295	0.595 (0.308)	0.026691
Loin area (cm2)	31.7322	8.71448	-0.466 (0.701)	0.7469	0.152 (0.807)	0.4253	0.992 (1.079)	0.178951
pH after 24 hours	5.6367	0.15019	0.006 (0.017)	0.362066	-0.022 (0.020)	0.864334	-0.017 (0.026)	0.743394
pH after 45 minutes	6.34037	0.227919	-0.022 (0.027)	0.792411	0.009 (0.031)	0.385785	-0.035 (0.042)	0.797672
L color	50.4633	2.97827	0.218 (0.326)	0.499733	0.311 (0.373)	0.202202	0.103 (0.484)	0.415738
a color	6.43546	1.25944	0.116 (0.149)	0.21813	-0.073 (0.169)	0.667112	0.240 (0.215)	0.132151
b color	1.54487	0.760758	0.097 (0.085)	0.126898	0.015 (0.100)	0.440382	0.209 (0.127)	0.0499159
Drip loss after 1 day	4.26678	1.90655	0.037 (0.188)	0.421989	0.486 (0.214)	0.0115726	0.603 (0.277)	0.0147442
Drip loss after 3 days	6.56411	2.376	0.067 (0.239)	0.38961	0.754 (0.286)	0.00418999	0.633 (0.351)	0.0356612
Drip loss after 7 days	8.10159	2.4863	0.088 (0.254)	0.3645	0.770 (0.304)	0.00565625	0.900 (0.409)	0.0138861
Cooking loss (%)	33.8771	2.86216	-0.058 (0.197)	0.61578	0.122 (0.228)	0.296295	0.595 (0.307)	0.0263049
IMF loin (%)	2.66639	0.956684	0.068 (0.091)	0.227456	-0.226 (0.103)	0.985889	0.058 (0.134)	0.332567
IMF tenderloin (%)	1.95901	0.445634	0.046 (0.049)	0.173923	-0.086 (0.058)	0.930931	0.061 (0.073)	0.201685
IMF Biceps femoris (%)	2.95036	0.872499	0.039 (0.092)	0.335815	0.052 (0.105)	0.310216	-0.049 (0.133)	0.64372
Fat lard (%)	77.8065	5.93309	-0.463 (0.533)	0.807486	0.338 (0.621)	0.293123	0.805 (0.818)	0.162531
IMF ham (%)	8.35487	1.53712	0.074 (0.135)	0.291795	0.007 (0.155)	0.481989	0.055 (0.203)	0.39322
Protein loin (%)	23.0101	1.08817	-0.120 (0.089)	0.911221	-0.136 (0.102)	0.908789	-0.087 (0.134)	0.741913
Protein tender loin (%)	22.1375	1.83957	0.071 (0.087)	0.207224	-0.094 (0.099)	0.828816	-0.328 (0.135)	0.992443
Protein B femoris (%)	22.3062	1.05078	-0.185 (0.142)	0.903681	-0.100 (0.163)	0.730226	-0.299 (0.229)	0.904169
Protein ham (%)	20.5979	0.958101	0.106 (0.111)	0.1698	0.174 (0.126)	0.0836468	-0.096 (0.169)	0.714999
Moisture loin (%)	72.8016	3.14934	0.233 (0.343)	0.248474	0.046 (0.395)	0.453646	-0.417 (0.541)	0.779586
Moisture tenderloin %	74.7631	1.63624	0.162 (0.194)	0.201844	0.086 (0.222)	0.349235	-0.151 (0.296)	0.695022
Moisture B femoris (%)	73.7079	1.24795	-0.243 (0.179)	0.912695	-0.137 (0.205)	0.748027	-0.370 (0.282)	0.90525
Moisture ham (%)	68.7822	1.69593	-0.328 (0.182)	0.964243	-0.043 (0.207)	0.58228	-0.067 (0.278)	0.595225
Loin cured rend (%)	59.6048	4.23394	-0.497 (0.435)	0.873383	-0.210 (0.502)	0.662146	0.647 (0.671)	0.167465
Ham cured rend (%)	64.7457	3.36382	0.215 (0.299)	0.236051	-0.065 (0.341)	0.575587	0.195 (0.447)	0.331331
Shoulder cured rend (%)	60.2548	4.5656	0.082 (0.370)	0.412304	-0.363 (0.422)	0.805158	-0.888 (0.572)	0.939722
SAFA loin (%)	37.8506	2.45743	-0.144 (0.254)	0.714619	-0.458 (0.293)	0.94099	-0.249 (0.374)	0.747223
MUFA loin (%)	51.3725	2.83853	0.006 (0.301)	0.492048	0.351 (0.345)	0.154484	0.590 (0.466)	0.10274
PUFA loin (%)	10.777	3.16371	0.092 (0.316)	0.385472	0.238 (0.366)	0.257758	-0.267 (0.482)	0.710191
SAFA tenderloin (%)	38.7124	1.97363	0.153 (0.203)	0.225516	-0.224 (0.234)	0.830783	-0.191 (0.299)	0.738522
MUFA tenderloin (%)	42.4496	3.06836	0.071 (0.317)	0.411388	0.555 (0.367)	0.0652337	0.122 (0.479)	0.399479
PUFA tenderloin (%)	18.838	3.32914	-0.238 (0.334)	0.761946	-0.279 (0.380)	0.76859	0.080 (0.494)	0.435675
SAFA B femoris (%)	35.5117	2.11148	0.039 (0.231)	0.432965	-0.142 (0.266)	0.703272	0.004 (0.339)	0.495293
MUFA B femoris (%)	51.6143	2.81993	-0.193 (0.300)	0.739996	0.265 (0.340)	0.217869	-0.361 (0.456)	0.785722
PUFA B femoris (%)	12.874	2.79102	0.103 (0.282)	0.357463	-0.116 (0.322)	0.640669	0.411 (0.416)	0.161581
SAFA ham (%)	36.208	1.95665	0.071 (0.192)	0.355769	-0.267 (0.219)	0.888612	-0.396 (0.281)	0.92062
MUFA ham (%)	51.1504	1.89259	-0.117 (0.196)	0.724726	0.296 (0.226)	0.0951428	0.082 (0.287)	0.387549
PUFA ham (%)	12.6416	1.71404	0.051 (0.144)	0.361607	-0.070 (0.167)	0.662451	0.314 (0.223)	0.0795549
SAFA lard (%)	35.8534	2.41831	-0.061 (0.247)	0.597532	-0.063 (0.290)	0.58599	-0.787 (0.370)	0.983291
MUFA lard (%)	50.877	2.63472	0.257 (0.278)	0.499631	0.197 (0.323)	0.270962	0.302 (0.413)	0.232318
PUFA lard (%)	13.2696	2.06053	-0.185 (0.200)	0.822517	-0.196 (0.231)	0.801916	0.599 (0.316)	0.0290085
